# Supplementary material for: Physiology and effects of nucleosides in mice lacking all four adenosine receptors
Source: PLoS Biol. 2019 Mar 1;17(3):e3000161. doi: 10.1371/journal.pbio.3000161 (PMC6415873; doi:10.1371/journal.pbio.3000161)
Supplement: S6 Table — (XLSX) [file pbio.3000161.s020.xlsx]

## Sheet: S6 Table
S6 Table. Statistical results in Excel.
Figure 2	2-way ANOVA table	F (DFn, DFd)	P value		Sidak's multiple comparisons test	Adjusted P Value
Fig 2A	Interaction	F (1, 12) = 31.3	P=0.0001		Vehicle:WT vs. Vehicle:QKO	0.9199
Tb	Treatment	F (1, 12) = 39.54	P<0.0001		Vehicle:WT vs. Adenosine:WT	<0.0001
	Genotype	F (1, 12) = 17.64	P=0.0012		Vehicle:WT vs. Adenosine:QKO	0.6621
					Vehicle:QKO vs. Adenosine:WT	<0.0001
					Vehicle:QKO vs. Adenosine:QKO	0.9987
					Adenosine:WT vs. Adenosine:QKO	<0.0001
Fig 2B	Interaction	F (1, 11) = 5.137	P=0.0446		Vehicle:WT vs. Vehicle:QKO	0.9996
HR	Treatment	F (1, 11) = 3.589	P=0.0847		Vehicle:WT vs. Adenosine:WT	0.0434
	Genotype	F (1, 11) = 7.576	P=0.0188		Vehicle:WT vs. Adenosine:QKO	0.9914
					Vehicle:QKO vs. Adenosine:WT	0.0484
					Vehicle:QKO vs. Adenosine:QKO	>0.9999
					Adenosine:WT vs. Adenosine:QKO	0.0309
Fig 2C	Interaction	F (1, 11) = 6.952	P=0.0231		Vehicle:WT vs. Vehicle:QKO	0.9234
MAP	Treatment	F (1, 11) = 11.85	P=0.0055		Vehicle:WT vs. Adenosine:WT	0.0034
	Genotype	F (1, 11) = 1.645	P=0.2259		Vehicle:WT vs. Adenosine:QKO	0.6133
					Vehicle:QKO vs. Adenosine:WT	0.044
					Vehicle:QKO vs. Adenosine:QKO	0.9966
					Adenosine:WT vs. Adenosine:QKO	0.1154
Fig 2D	Interaction	F (1, 11) = 19.09	P=0.0011		Vehicle:WT vs. Vehicle:QKO	0.7736
PP	Treatment	F (1, 11) = 19.54	P=0.0010		Vehicle:WT vs. Adenosine:WT	0.0002
	Genotype	F (1, 11) = 6.601	P=0.0261		Vehicle:WT vs. Adenosine:QKO	0.7524
					Vehicle:QKO vs. Adenosine:WT	0.0031
					Vehicle:QKO vs. Adenosine:QKO	>0.9999
					Adenosine:WT vs. Adenosine:QKO	0.0033
Fig 2E	Interaction	F (1, 11) = 2.766	P=0.1245		Vehicle:WT vs. Vehicle:QKO	0.9972
Activity	Treatment	F (1, 11) = 20.2	P=0.0009		Vehicle:WT vs. Adenosine:WT	0.0031
log transform:	Genotype	F (1, 11) = 0.9369	P=0.3539		Vehicle:WT vs. Adenosine:QKO	0.1511
					Vehicle:QKO vs. Adenosine:WT	0.0182
					Vehicle:QKO vs. Adenosine:QKO	0.4475
					Adenosine:WT vs. Adenosine:QKO	0.4543
Figure 3					Tukey's multiple comparisons test
Fig 3B	Interaction	F (1, 42) = 1.097	P=0.3009		Vehicle:WT vs. Vehicle:QKO	0.7152
Tb 0-60	Treatment	F (1, 42) = 2.358	P=0.1321		Vehicle:WT vs. LPS 250:WT	0.9865
	Genotype	F (1, 42) = 6.487	P=0.0146		Vehicle:WT vs. LPS 250:QKO	0.03
					Vehicle:QKO vs. LPS 250:WT	0.8905
					Vehicle:QKO vs. LPS 250:QKO	0.2574
					LPS 250:WT vs. LPS 250:QKO	0.0679
Fig 3C	Interaction	F (1, 42) = 2.709	P=0.1073		Vehicle:WT vs. Vehicle:QKO	0.9925
Tb 60-360	Treatment	F (1, 42) = 4.071	P=0.0500		Vehicle:WT vs. LPS 250:WT	0.0688
	Genotype	F (1, 42) = 4.146	P=0.0481		Vehicle:WT vs. LPS 250:QKO	>0.9999
					Vehicle:QKO vs. LPS 250:WT	0.0315
					Vehicle:QKO vs. LPS 250:QKO	0.9931
					LPS 250:WT vs. LPS 250:QKO	0.059
Fig 3D	Interaction	F (1, 42) = 2.184	P=0.1469		Vehicle:WT vs. Vehicle:QKO	0.1347
Act 0-60	Treatment	F (1, 42) = 11.81	P=0.0013		Vehicle:WT vs. LPS 250:WT	0.0078
	Genotype	F (1, 42) = 2.756	P=0.1043		Vehicle:WT vs. LPS 250:QKO	0.0044
					Vehicle:QKO vs. LPS 250:WT	0.5956
					Vehicle:QKO vs. LPS 250:QKO	0.4969
					LPS 250:WT vs. LPS 250:QKO	0.9992
Fig 3E	Interaction	F (1, 42) = 0.000737	P=0.9785		Vehicle:WT vs. Vehicle:QKO	0.9392
Act 60-360	Treatment	F (1, 42) = 54.76	P<0.0001		Vehicle:WT vs. LPS 250:WT	<0.0001
	Genotype	F (1, 42) = 0.6167	P=0.4367		Vehicle:WT vs. LPS 250:QKO	0.0002
					Vehicle:QKO vs. LPS 250:WT	<0.0001
					Vehicle:QKO vs. LPS 250:QKO	<0.0001
					LPS 250:WT vs. LPS 250:QKO	0.9497
Figure 4					Tukey's multiple comparisons test
Fig 4B	Interaction	F (1, 20) = 13.84	P=0.0014		Vehicle:WT vs. Vehicle:QKO	0.3712
Tb 0-60	Treatment	F (1, 20) = 218.3	P<0.0001		Vehicle:WT vs. AMP 500:WT	<0.0001
	Genotype	F (1, 20) = 1.637	P=0.2154		Vehicle:WT vs. AMP 500:QKO	<0.0001
					Vehicle:QKO vs. AMP 500:WT	<0.0001
					Vehicle:QKO vs. AMP 500:QKO	<0.0001
					AMP 500:WT vs. AMP 500:QKO	0.0072
Fig 4C	Interaction	F (1, 20) = 64.68	P<0.0001		Vehicle:WT vs. Vehicle:QKO	0.8069
nadir Tb	Treatment	F (1, 20) = 467	P<0.0001		Vehicle:WT vs. AMP 500:WT	<0.0001
	Genotype	F (1, 20) = 45.2	P<0.0001		Vehicle:WT vs. AMP 500:QKO	<0.0001
					Vehicle:QKO vs. AMP 500:WT	<0.0001
					Vehicle:QKO vs. AMP 500:QKO	<0.0001
					AMP 500:WT vs. AMP 500:QKO	<0.0001
Fig 4D	Interaction	F (1, 20) = 2.254	P=0.1489		Vehicle:WT vs. Vehicle:QKO	0.9257
Act 0-60	Treatment	F (1, 20) = 35.24	P<0.0001		Vehicle:WT vs. AMP 500:WT	0.0003
	Genotype	F (1, 20) = 0.3525	P=0.5594		Vehicle:WT vs. AMP 500:QKO	0.0063
					Vehicle:QKO vs. AMP 500:WT	0.0008
					Vehicle:QKO vs. AMP 500:QKO	0.0182
					AMP 500:WT vs. AMP 500:QKO	0.429
Figure 5	1-way ANOVA table	F (DFn, DFd)	P value		Dunnett's multiple comparisons test
Fig 5B	Treatment (between columns)	F (7, 45) = 33.62	P<0.0001		0 vs. .05	0.2736
Tb 0-60					0 vs. .1	0.0004
					0 vs. .2	<0.0001
					0 vs. .5	<0.0001
					0 vs. 1	<0.0001
					0 vs. 2	<0.0001
					0 vs. 5	<0.0001
Fig 5C	Treatment (between columns)	F (7, 45) = 70.11	P<0.0001		0 vs. .05	0.9999
nadir Tb					0 vs. .1	0.0841
					0 vs. .2	0.0003
					0 vs. .5	<0.0001
					0 vs. 1	<0.0001
					0 vs. 2	<0.0001
					0 vs. 5	<0.0001
Fig 5D	Treatment (between columns)	F (7, 45) = 11.06	P<0.0001		0 vs. .05	0.0066
Act 0-60					0 vs. .1	<0.0001
					0 vs. .2	0.0003
					0 vs. .5	<0.0001
					0 vs. 1	<0.0001
					0 vs. 2	<0.0001
					0 vs. 5	<0.0001
Figure 6	2-way ANOVA table				Tukey's multiple comparisons test
Fig 6B	Interaction	F (1, 42) = 0.927	P=0.3412		Vehicle:WT vs. Vehicle:QKO	0.033
Tb 0-60	Treatment	F (1, 42) = 8.934	P=0.0047		Vehicle:WT vs. Caffeine:WT	0.0433
	Genotype	F (1, 42) = 24.91	P<0.0001		Vehicle:WT vs. Caffeine:QKO	0.4971
					Vehicle:QKO vs. Caffeine:WT	<0.0001
					Vehicle:QKO vs. Caffeine:QKO	0.4672
					Caffeine:WT vs. Caffeine:QKO	0.0007
Fig 6C	Interaction	F (1, 42) = 4.307	P=0.0441		Vehicle:WT vs. Vehicle:QKO	0.8141
Tb 60-300	Treatment	F (1, 42) = 28.31	P<0.0001		Vehicle:WT vs. Caffeine:WT	<0.0001
	Genotype	F (1, 42) = 11.04	P=0.0019		Vehicle:WT vs. Caffeine:QKO	0.4985
					Vehicle:QKO vs. Caffeine:WT	<0.0001
					Vehicle:QKO vs. Caffeine:QKO	0.1038
					Caffeine:WT vs. Caffeine:QKO	0.0024
Fig 6E	Interaction	F (1, 42) = 0.2639	P=0.6101		Vehicle:WT vs. Vehicle:QKO	0.0549
Act 0-60	Treatment	F (1, 42) = 12.76	P=0.0009		Vehicle:WT vs. Caffeine:WT	0.0346
	Genotype	F (1, 42) = 17.98	P=0.0001		Vehicle:WT vs. Caffeine:QKO	0.9648
					Vehicle:QKO vs. Caffeine:WT	<0.0001
					Vehicle:QKO vs. Caffeine:QKO	0.1367
					Caffeine:WT vs. Caffeine:QKO	0.0087
Fig 6F	Interaction	F (1, 42) = 7.748	P=0.0080		Vehicle:WT vs. Vehicle:QKO	0.778
Act 60-300	Treatment	F (1, 42) = 18.35	P=0.0001		Vehicle:WT vs. Caffeine:WT	<0.0001
	Genotype	F (1, 42) = 17.04	P=0.0002		Vehicle:WT vs. Caffeine:QKO	0.9995
					Vehicle:QKO vs. Caffeine:WT	<0.0001
					Vehicle:QKO vs. Caffeine:QKO	0.7005
					Caffeine:WT vs. Caffeine:QKO	<0.0001
Figure 7					Tukey's multiple comparisons test
Fig 7B	Interaction	F (1, 20) = 155.2	P<0.0001		Vehicle:WT vs. Vehicle:QKO	0.9936
Tb 0-60	Treatment	F (1, 20) = 151.1	P<0.0001		Vehicle:WT vs. Inosine 200:WT	<0.0001
	Genotype	F (1, 20) = 145.8	P<0.0001		Vehicle:WT vs. Inosine 200:QKO	0.9987
					Vehicle:QKO vs. Inosine 200:WT	<0.0001
					Vehicle:QKO vs. Inosine 200:QKO	0.9993
					Inosine 200:WT vs. Inosine 200:QKO	<0.0001
Fig 7C	Interaction	F (1, 20) = 108.2	P<0.0001		Vehicle:WT vs. Vehicle:QKO	0.9869
nadir Tb	Treatment	F (1, 20) = 160.8	P<0.0001		Vehicle:WT vs. Inosine 200:WT	<0.0001
	Genotype	F (1, 20) = 118.7	P<0.0001		Vehicle:WT vs. Inosine 200:QKO	0.6003
					Vehicle:QKO vs. Inosine 200:WT	<0.0001
					Vehicle:QKO vs. Inosine 200:QKO	0.358
					Inosine 200:WT vs. Inosine 200:QKO	<0.0001
Fig 7D	Interaction	F (1, 20) = 9.889	P=0.0051		Vehicle:WT vs. Vehicle:QKO	0.8336
Act 0-60	Treatment	F (1, 20) = 1.979	P=0.1748		Vehicle:WT vs. Inosine 200:WT	0.0272
	Genotype	F (1, 20) = 3.625	P=0.0714		Vehicle:WT vs. Inosine 200:QKO	0.985
					Vehicle:QKO vs. Inosine 200:WT	0.1184
					Vehicle:QKO vs. Inosine 200:QKO	0.583
					Inosine 200:WT vs. Inosine 200:QKO	0.0066
Fig 7F	Interaction	F (1, 24) = 51.57	P<0.0001		Vehicle:WT vs. Vehicle:KitW-sh/W-sh	>0.9999
Tb 0-60	Treatment	F (1, 24) = 92.87	P<0.0001		Vehicle:WT vs. Inosine 200:WT	<0.0001
	Genotype	F (1, 24) = 52.46	P<0.0001		Vehicle:WT vs. Inosine 200:KitW-sh/W-sh	0.3493
					Vehicle:KitW-sh/W-sh vs. Inosine 200:WT	<0.0001
					Vehicle:KitW-sh/W-sh vs. Inosine 200:KitW-sh/W-sh	0.3277
					Inosine 200:WT vs. Inosine 200:KitW-sh/W-sh	<0.0001
Fig 7G	Interaction	F (1, 24) = 64.12	P<0.0001		Vehicle:WT vs. Vehicle:KitW-sh/W-sh	0.8022
nadir Tb	Treatment	F (1, 24) = 68.11	P<0.0001		Vehicle:WT vs. Inosine 200:WT	<0.0001
	Genotype	F (1, 24) = 45.26	P<0.0001		Vehicle:WT vs. Inosine 200:KitW-sh/W-sh	0.7056
					Vehicle:KitW-sh/W-sh vs. Inosine 200:WT	<0.0001
					Vehicle:KitW-sh/W-sh vs. Inosine 200:KitW-sh/W-sh	0.9981
					Inosine 200:WT vs. Inosine 200:KitW-sh/W-sh	<0.0001
Fig 7H	Interaction	F (1, 24) = 0.797	P=0.3809		Vehicle:WT vs. Vehicle:KitW-sh/W-sh	0.5549
Act 0-60	Treatment	F (1, 24) = 5.211	P=0.0316		Vehicle:WT vs. Inosine 200:WT	0.1397
	Genotype	F (1, 24) = 7.677	P=0.0106		Vehicle:WT vs. Inosine 200:KitW-sh/W-sh	0.9855
					Vehicle:KitW-sh/W-sh vs. Inosine 200:WT	0.0078
					Vehicle:KitW-sh/W-sh vs. Inosine 200:KitW-sh/W-sh	0.7604
					Inosine 200:WT vs. Inosine 200:KitW-sh/W-sh	0.0711
Figure 8					Tukey's multiple comparisons test
Fig 8B	Interaction	F (1, 44) = 25.11	P<0.0001		Vehicle:WT vs. Vehicle:QKO	0.6435
Tb 0-60	Treatment	F (1, 44) = 34.94	P<0.0001		Vehicle:WT vs. Uridine 1000:WT	<0.0001
	Genotype	F (1, 44) = 11.19	P=0.0017		Vehicle:WT vs. Uridine 1000:QKO	0.2802
					Vehicle:QKO vs. Uridine 1000:WT	<0.0001
					Vehicle:QKO vs. Uridine 1000:QKO	0.9098
					Uridine 1000:WT vs. Uridine 1000:QKO	<0.0001
Fig 8C	Interaction	F (1, 44) = 24.22	P<0.0001		Vehicle:WT vs. Vehicle:QKO	0.7545
nadir Tb	Treatment	F (1, 44) = 23.95	P<0.0001		Vehicle:WT vs. Uridine 1000:WT	<0.0001
	Genotype	F (1, 44) = 12.38	P=0.0010		Vehicle:WT vs. Uridine 1000:QKO	0.7654
					Vehicle:QKO vs. Uridine 1000:WT	<0.0001
					Vehicle:QKO vs. Uridine 1000:QKO	>0.9999
					Uridine 1000:WT vs. Uridine 1000:QKO	<0.0001
Fig 8D	Interaction	F (1, 44) = 3.942	P=0.0533		Vehicle:WT vs. Vehicle:QKO	0.6962
Act 0-60	Treatment	F (1, 44) = 14.69	P=0.0004		Vehicle:WT vs. Uridine 1000:WT	0.0015
	Genotype	F (1, 44) = 0.1946	P=0.6613		Vehicle:WT vs. Uridine 1000:QKO	0.0922
					Vehicle:QKO vs. Uridine 1000:WT	0.0209
					Vehicle:QKO vs. Uridine 1000:QKO	0.5279
					Uridine 1000:WT vs. Uridine 1000:QKO	0.3279
Fig 8F	Interaction	F (1, 20) = 1.151	P=0.2961		Vehicle:WT vs. Vehicle:KitW-sh/W-sh	0.4602
Tb 0-60	Treatment	F (1, 20) = 48.16	P<0.0001		Vehicle:WT vs. Uridine 1000:WT	<0.0001
	Genotype	F (1, 20) = 10.14	P=0.0047		Vehicle:WT vs. Uridine 1000:KitW-sh/W-sh	0.0667
					Vehicle:KitW-sh/W-sh vs. Uridine 1000:WT	<0.0001
					Vehicle:KitW-sh/W-sh vs. Uridine 1000:KitW-sh/W-sh	0.0026
					Uridine 1000:WT vs. Uridine 1000:KitW-sh/W-sh	0.0322
Fig 8G	Interaction	F (1, 20) = 4.639	P=0.0436		Vehicle:WT vs. Vehicle:KitW-sh/W-sh	0.9987
nadir Tb	Treatment	F (1, 20) = 37.01	P<0.0001		Vehicle:WT vs. Uridine 1000:WT	<0.0001
	Genotype	F (1, 20) = 5.604	P=0.0281		Vehicle:WT vs. Uridine 1000:KitW-sh/W-sh	0.0706
					Vehicle:KitW-sh/W-sh vs. Uridine 1000:WT	<0.0001
					Vehicle:KitW-sh/W-sh vs. Uridine 1000:KitW-sh/W-sh	0.0521
					Uridine 1000:WT vs. Uridine 1000:KitW-sh/W-sh	0.0216
Fig 8H	Interaction	F (1, 20) = 1.518	P=0.2322		Vehicle:WT vs. Vehicle:KitW-sh/W-sh	0.1211
Act 0-60	Treatment	F (1, 20) = 19.8	P=0.0002		Vehicle:WT vs. Uridine 1000:WT	0.1377
	Genotype	F (1, 20) = 4.347	P=0.0501		Vehicle:WT vs. Uridine 1000:KitW-sh/W-sh	0.3638
					Vehicle:KitW-sh/W-sh vs. Uridine 1000:WT	0.0009
					Vehicle:KitW-sh/W-sh vs. Uridine 1000:KitW-sh/W-sh	0.0035
					Uridine 1000:WT vs. Uridine 1000:KitW-sh/W-sh	0.9299
Figure 9					Tukey's multiple comparisons test
Fig 9B	Interaction	F (1, 35) = 5.916	P=0.0203		Vehicle:Vehicle vs. Vehicle:NBMPR	0.0224
Tb 0-60	Treatment	F (1, 35) = 378.4	P<0.0001		Vehicle:Vehicle vs. Adenosine:Vehicle	<0.0001
	Genotype	F (1, 35) = 47.28	P<0.0001		Vehicle:Vehicle vs. Adenosine:NBMPR	<0.0001
					Vehicle:NBMPR vs. Adenosine:Vehicle	<0.0001
					Vehicle:NBMPR vs. Adenosine:NBMPR	<0.0001
					Adenosine:Vehicle vs. Adenosine:NBMPR	<0.0001
Fig 9C	Interaction	F (1, 31) = 12.14	P=0.0015		Vehicle:Vehicle vs. Vehicle:NBMPR	0.6092
nadir Tb	Treatment	F (1, 31) = 192.8	P<0.0001		Vehicle:Vehicle vs. Adenosine:Vehicle	<0.0001
	Genotype	F (1, 31) = 28.03	P<0.0001		Vehicle:Vehicle vs. Adenosine:NBMPR	<0.0001
					Vehicle:NBMPR vs. Adenosine:Vehicle	<0.0001
					Vehicle:NBMPR vs. Adenosine:NBMPR	<0.0001
					Adenosine:Vehicle vs. Adenosine:NBMPR	<0.0001
Fig 9D	Interaction	F (1, 35) = 46.98	P<0.0001		Vehicle:Vehicle vs. Vehicle:NBMPR	0.973
Act 0-60	Treatment	F (1, 35) = 131.8	P<0.0001		Vehicle:Vehicle vs. Adenosine:Vehicle	0.012
	Genotype	F (1, 35) = 56.01	P<0.0001		Vehicle:Vehicle vs. Adenosine:NBMPR	<0.0001
					Vehicle:NBMPR vs. Adenosine:Vehicle	0.0231
					Vehicle:NBMPR vs. Adenosine:NBMPR	<0.0001
					Adenosine:Vehicle vs. Adenosine:NBMPR	<0.0001
Fig 9F	Interaction	F (1, 25) = 2.658	P=0.1156		Vehicle:Vehicle vs. Vehicle:Uridine	0.0002
Tb 0-60	Treatment	F (1, 25) = 67.8	P<0.0001		Vehicle:Vehicle vs. Adenosine:Vehicle	<0.0001
	Genotype	F (1, 25) = 27.41	P<0.0001		Vehicle:Vehicle vs. Adenosine:Uridine	<0.0001
					Vehicle:Uridine vs. Adenosine:Vehicle	0.2145
					Vehicle:Uridine vs. Adenosine:Uridine	0.0001
					Adenosine:Vehicle vs. Adenosine:Uridine	0.0916
Fig 9G	Interaction	F (1, 25) = 0.05752	P=0.8124		Vehicle:Vehicle vs. Vehicle:Uridine	<0.0001
nadir Tb	Treatment	F (1, 25) = 155.6	P<0.0001		Vehicle:Vehicle vs. Adenosine:Vehicle	<0.0001
	Genotype	F (1, 25) = 53.6	P<0.0001		Vehicle:Vehicle vs. Adenosine:Uridine	<0.0001
					Vehicle:Uridine vs. Adenosine:Vehicle	0.0104
					Vehicle:Uridine vs. Adenosine:Uridine	<0.0001
					Adenosine:Vehicle vs. Adenosine:Uridine	0.0003
Fig 9H	Interaction	F (1, 25) = 0.0322	P=0.8590		Vehicle:Vehicle vs. Vehicle:Uridine	0.3016
Act 0-60	Treatment	F (1, 25) = 57.57	P<0.0001		Vehicle:Vehicle vs. Adenosine:Vehicle	0.0002
	Genotype	F (1, 25) = 5.087	P=0.0331		Vehicle:Vehicle vs. Adenosine:Uridine	<0.0001
					Vehicle:Uridine vs. Adenosine:Vehicle	0.0078
					Vehicle:Uridine vs. Adenosine:Uridine	<0.0001
					Adenosine:Vehicle vs. Adenosine:Uridine	0.5015
